# Supplementary material for: Spectroscopic Data for the Rapid Assessment of Microbiological Quality of Chicken Burgers
Source: Foods. 2022 Aug 9;11(16):2386. doi: 10.3390/foods11162386 (PMC9407583; doi:10.3390/foods11162386)
Supplement: Supplementary file 1 [file foods-11-02386-s001.zip]

Archive with 1 entries (1 files):
- foods-1820414-supplementary.pdf
